# Supplementary material for: Can functional genomic diversity provide novel insights into mechanisms of community assembly? A pilot study from an invaded alpine streambed
Source: Ecol Evol. 2021 Aug 4;11(17):12075–91. doi: 10.1002/ece3.7973 (PMC8427620; doi:10.1002/ece3.7973)
Supplement: Supplementary file 2 — Table S1‐S7 [file ECE3-11-12075-s001.xlsx]

## Sheet: Table S1
TABLE S1: Collection information for samples used in functional trait and functional genomic diversity analyses.
Collection #	Scientific Name	Alien	Invaded Community Presence	Pristine Community Presence	Locality	Elevation	Latitude WGS 84	Longitude WGS 84	Descr. Info.
Marx 2014-020	Bartsia alpina	0	0	1	Pristine plot, south facing streamside below Jardin Alpin du Lautaret, Villar-d'Arêne, France	2037 m	45°2'2.37"N	6°24'7.07"E	Native; flowering
Marx 2014-023	Bellidiastrum michelii	0	0	1	Pristine plot, south facing streamside below Jardin Alpin du Lautaret, Villar-d'Arêne, France	2037 m	45°2'2.37"N	6°24'7.07"E	Native; flowering, white flowers
Marx 2014-019	Dactylorhiza alpestris	0	0	1	Pristine plot, south facing streamside below Jardin Alpin du Lautaret, Villar-d'Arêne, France	2037 m	45°2'2.37"N	6°24'7.07"E	Native; flowering, purple flowers
Marx 2014-021	Pinguicula vulgaris	0	0	1	Pristine plot, south facing streamside below Jardin Alpin du Lautaret, Villar-d'Arêne, France	2037 m	45°2'2.37"N	6°24'7.07"E	Native; flowering, purple flowers
Marx 2014-001	Primula farinosa	0	0	1	Pristine plot, south facing streamside below Jardin Alpin du Lautaret, Villar-d'Arêne, France	2037 m	45°2'2.37"N	6°24'7.07"E	Native; flowering bright pink flowers
Marx 2014-018	Trollius europaeus	0	0	1	Pristine plot, south facing streamside below Jardin Alpin du Lautaret, Villar-d'Arêne, France	2037 m	45°2'2.37"N	6°24'7.07"E	Native; flowering, yellow fowers
Marx 2014-025	Veratrum album	0	0	1	Pristine plot, south facing streamside below Jardin Alpin du Lautaret, Villar-d'Arêne, France	2037 m	45°2'2.37"N	6°24'7.07"E	Native; mature
Marx 2014-007	Alchemilla mollis	1	1	0	Invasive plot, south facing streamside below Jardin Alpin du Lautaret, Villar-d'Arêne, France	2065 m	45°2'7.75"N	6°23'57.48"E	Invasive; flowering
Marx 2014-009	Caltha fistulosa	1	1	0	Invasive plot, south facing streamside below Jardin Alpin du Lautaret, Villar-d'Arêne, France	2065 m	45°2'7.75"N	6°23'57.48"E	Invasive; fruiting
Marx 2014-011	Dactylis glomerata	0	1	0	Invasive plot, south facing streamside below Jardin Alpin du Lautaret, Villar-d'Arêne, France	2065 m	45°2'7.75"N	6°23'57.48"E	Native; flowering
Marx 2014-012	Deschampsia caespitosa	0	1	0	Invasive plot, south facing streamside below Jardin Alpin du Lautaret, Villar-d'Arêne, France	2065 m	45°2'7.75"N	6°23'57.48"E	Native; flowering
Marx 2014-016	Heracleum mantegazzianum	1	1	0	Invasive plot, south facing streamside below Jardin Alpin du Lautaret, Villar-d'Arêne, France	2065 m	45°2'7.75"N	6°23'57.48"E	Invasive; mature
Marx 2014-010	Heracleum sphondylium	0	1	0	Pristine plot, south facing streamside below Jardin Alpin du Lautaret, Villar-d'Arêne, France	2037 m	45°2'2.37"N	6°24'7.07"E	Native; mature, voucher infested with worms and thrown out
Marx 2014-004	Polemonium caeruleum	1	1	0	Invasive plot, south facing streamside below Jardin Alpin du Lautaret, Villar-d'Arêne, France	2065 m	45°2'7.75"N	6°23'57.48"E	Invasive; flowering, purple flowers
Marx 2014-006	Primula auriculata	1	1	0	Invasive plot, south facing streamside below Jardin Alpin du Lautaret, Villar-d'Arêne, France	2065 m	45°2'7.75"N	6°23'57.48"E	Invasive; flowering, purple flowers
Marx 2014-003	Primula grandis	1	1	0	Invasive plot, south facing streamside below Jardin Alpin du Lautaret, Villar-d'Arêne, France	2065 m	45°2'7.75"N	6°23'57.48"E	Iinvasive; flowering, white flowers
Marx 2014-005	Ranunculus caucasicus	1	1	0	Invasive plot, south facing streamside below Jardin Alpin du Lautaret, Villar-d'Arêne, France	2065 m	45°2'7.75"N	6°23'57.48"E	Invasive; flowering, yellow flowers
Marx 2014-013	Rumex alpinus	0	1	0	Pristine plot, south facing streamside below Jardin Alpin du Lautaret, Villar-d'Arêne, France	2037 m	45°2'2.37"N	6°24'7.07"E	Native; flowering, voucher molded thrown out
Marx 2014-008	Alchemilla xanthochlora	0	1	1	Pristine plot, south facing streamside below Jardin Alpin du Lautaret, Villar-d'Arêne, France	2037 m	45°2'2.37"N	6°24'7.07"E	Native; flowering
Marx 2014-002	Caltha palustris	0	1	1	Pristine plot, south facing streamside below Jardin Alpin du Lautaret, Villar-d'Arêne, France	2037 m	45°2'2.37"N	6°24'7.07"E	Native; flowerinf and fruiting, yellow flowers
Marx 2014-030	Carex capillaris	0	1	1	Pristine plot, south facing streamside below Jardin Alpin du Lautaret, Villar-d'Arêne, France	2037 m	45°2'2.37"N	6°24'7.07"E	Native; flowering
Marx 2014-028	Centaurea uniflora	0	1	1	Pristine plot, south facing streamside below Jardin Alpin du Lautaret, Villar-d'Arêne, France	2037 m	45°2'2.37"N	6°24'7.07"E	Native; in bud
Marx 2014-014	Geranium sylvaticum	0	1	1	Pristine plot, south facing streamside below Jardin Alpin du Lautaret, Villar-d'Arêne, France	2037 m	45°2'2.37"N	6°24'7.07"E	Native; flowering, purple flowers
Marx 2014-026	Lotus corniculatus	0	1	1	Pristine plot, south facing streamside below Jardin Alpin du Lautaret, Villar-d'Arêne, France	2037 m	45°2'2.37"N	6°24'7.07"E	Native; flowering yellow flowers with red marks
Marx 2014-027	Meum athamanticum	0	1	1	Pristine plot, south facing streamside below Jardin Alpin du Lautaret, Villar-d'Arêne, France	2037 m	45°2'2.37"N	6°24'7.07"E	Native; flowerin, white flowers
Marx 2014-022	Ranunculus aconitifolius	0	1	1	Pristine plot, south facing streamside below Jardin Alpin du Lautaret, Villar-d'Arêne, France	2037 m	45°2'2.37"N	6°24'7.07"E	Native; flowering, white flowers
Marx 2014-017	Ranunculus acris	0	1	1	Pristine plot, south facing streamside below Jardin Alpin du Lautaret, Villar-d'Arêne, France	2037 m	45°2'2.37"N	6°24'7.07"E	Native; flowering, yellow fowers
Marx 2014-015	Rumex arifolius	0	1	1	Pristine plot, south facing streamside below Jardin Alpin du Lautaret, Villar-d'Arêne, France	2037 m	45°2'2.37"N	6°24'7.07"E	Native; flowering

## Sheet: Table S2
TABLE S2: RNA-seq and transcriptome assembly statistics for each sample.
Scientific Name	SampleID	SRA run accession (SRR) numbers	Date RNA Collected	Time RNA Collected	Alien	Invaded Community	Pristine Community	Qubit ng/uL	Fragment Analyzer RIN	Size R1+R2 (GB)	N raw reads (M)	Sequencing Depth (Gbp)	# cleaned R1	# cleaned R2	# cleaned total	scaffold_Size_includeN	n_scaffold	mean_scaffold_length	median_scaffold_length	max_scaffold_length	GC_%	N50_scaffold	L50_scaffold	%_overall_alignment_rate_rawReads	Complete BUSCOs (C)	Complete and single-copy BUSCOs (S)	Complete and duplicated BUSCOs (D)	Fragmented BUSCOs (F)	Missing BUSCOs (M)	n_totatlGeneAnnotations	n_uniqueGeneAnnotations
Alchemilla mollis	ALCMOL_I4_126	SRR11487710	2014-07-02	morning	1	1	0	0.640638	8	7.6	15.5984	1.55984	14590864	14945318	29536182	51970291	132964	390	253	9922	44.92	545	26838	94.15	407	299	108	336	697	33776	13235
Alchemilla xanthochlora	ALCXAN_P1_29	SRR11487698	2014-07-02	afternoon	0	0	1	0.2029	6.7	8.8	17.8105	1.78105	16239247	16801205	33040452	60622175	176209	344	221	11005	44.67	478	35017	94.96	347	261	86	382	711	35677	13509
Alchemilla xanthochlora	ALCXAN_I2_42	SRR11487709	2014-07-02	afternoon	0	1	0	0.236055	7.2	6.4	12.8509	1.28509	11036715	11449787	22486502	46525188	137961	337	226	9058	45	446	29083	85.97	308	231	77	349	783	28882	12001
Bartsia alpina	BARALP_P1_30	SRR11487687	2014-07-03	afternoon	0	0	1	0.331429	6.5	6.6	13.4565	1.34565	11891928	12232761	24124689	28328496	54724	517	320	8146	44.63	814	10855	96.02	598	540	58	271	571	19567	11435
Bellidiastrum michelii	BELMIC_P4_134	SRR11487677	2014-07-03	afternoon	0	0	1	0.478527	4.7	6	12.2342	1.22342	8199805	8435772	16635577	11286731	32870	343	263	5523	41.86	412	8637	94.33	93	84	9	195	1152	5277	4239
Caltha fistulosa	CALFIS_I2_52	SRR11487676	2014-07-02	morning	1	1	0	1.80298	4.1	6.6	13.4633	1.34633	9793390	10214560	20007950	19600063	58040	337	255	5635	42.26	403	15174	91.1	159	134	25	242	1039	8498	5929
Caltha palustris	CALPAL_P2_57	SRR11487674	2014-07-01	afternoon	0	0	1	0.548222	5.8	11.4	23.299	2.3299	18406163	19685024	38091187	35447570	97492	363	243	6706	42.16	495	20793	94.96	322	250	72	341	777	16933	9934
Caltha palustris	CALPAL_I1_58	SRR11487675	2014-07-01	afternoon	0	1	0	1.27076	5.5	14.8	30.4941	3.04941	18933106	20823877	39756983	37826068	111438	339	229	6727	42.14	443	24155	94.66	295	206	89	341	804	16763	9673
Carex capillaris	CARCAP_P1_33	SRR11487672	2014-07-03	afternoon	0	0	1	0.032732	4.8	6	12.3585	1.23585	10731095	10923462	21654557	15701778	38313	409	287	5733	42.88	561	8980	93.77	260	249	11	261	919	9752	7462
Carex capillaris	CARCAP_I1_133	SRR11487673	2014-07-03	afternoon	0	1	0	0.50988	1.4	6.2	12.5497	1.25497	9960451	10161106	20121557	10833184	31752	341	260	5492	42.76	400	8299	94.96	99	94	5	183	1158	5402	4251
Centaurea uniflora	CENUNI_P2_80	SRR11487706	2014-07-03	afternoon	0	0	1	0.2248	4.4	9.8	20.1424	2.01424	17389560	18038443	35428003	40399494	91166	443	263	7633	42.9	706	16757	96	449	365	84	358	633	22010	11855
Centaurea uniflora	CENUNI_I3_113	SRR11487707	2014-07-03	afternoon	0	1	0	0.308296	5.4	13.8	28.3532	2.83532	17389560	18038443	35428003	51895861	117633	441	259	8933	42.11	711	21179	95.85	468	378	90	371	601	25115	12805
Dactylis glomerata	DACGLO_I3_101	SRR11487705	2014-07-04	morning	0	1	0	0.152309	4.2	8	16.3244	1.63244	15376953	15759995	31136948	19092710	56914	335	234	8773	51.54	428	12951	95.01	191	159	32	283	966	9045	6101
Dactylorhiza alpestris	DACALP_P4_124	SRR11487704	2014-07-03	afternoon	0	0	1	0.256297	4.4	18.6	38.3977	3.83977	27525574	29122368	56647942	50765271	129281	392	245	9803	44.97	572	25216	95.24	252	156	96	397	791	20223	10330
*Deschampsia caespitosa	DESCAE_I4_160	SRR11487703	2014-07-04	morning	0	1	0	0.122104	1	4	8.11062	0.811062	7820510	7834551	15655061	318663	968	329	230	6208	53.98	333	239	97.85	3	3	0	3	1434	NA	NA
Geranium sylvaticum	GERSYL_P1_8	SRR11487701	2014-07-03	afternoon	0	0	1	0.380387	8	8	16.4418	1.64418	15515400	15749291	31264691	26307832	55756	471	285	11036	46.2	723	10338	96.67	476	427	49	271	693	18037	10433
Geranium sylvaticum	GERSYL_I2_62	SRR11487702	2014-07-03	afternoon	0	1	0	1.78601	6.5	9	18.2071	1.82071	17044966	17394333	34439299	34463093	67627	509	289	10609	45.99	844	11509	96.22	638	561	77	269	533	22275	12149
Heracleum mantegazzianum	HERMAN_I4_127	SRR11487700	2014-07-03	morning	1	1	0	1.84928	6.1	5	9.97298	0.997298	6951357	7304228	14255585	15936456	34301	464	331	7321	40.75	640	8114	94.62	265	245	20	254	921	10387	7559
Heracleum sphondylium	HERSPH_I3_111	SRR11487699	2014-07-02	afternoon	0	1	0	0.606112	6.1	11.4	23.2414	2.32414	6951357	7304228	14255585	23934240	57832	413	275	8412	40.28	607	12360	96.1	307	265	42	284	849	14017	9125
Lotus corniculatus	LOTCOR_P1_24	SRR11487696	2014-07-03	afternoon	0	0	1	0.544478	6.3	7.4	14.9305	1.49305	13669655	14041913	27711568	26598264	66738	398	227	9066	43.39	662	11396	95.12	399	338	61	327	714	16215	10175
Lotus corniculatus	LOTCOR_I2_63	SRR11487697	2014-07-03	afternoon	0	1	0	-0.075258	NA	11	22.5668	2.25668	20687098	21248270	41935368	25682586	65088	394	228	7544	43.51	633	11283	96.74	382	329	53	295	763	15759	9932
Meum athamanticum	MEUANT_P1_20	SRR11487694	2014-07-03	afternoon	0	0	1	0.972739	7.5	7.4	15.2728	1.52728	13690182	14169515	27859697	39534403	78592	503	272	7050	40.6	895	12906	95.42	647	545	102	297	496	21994	12094
Meum athamanticum	MEUANT_I4_140	SRR11487695	2014-07-03	afternoon	0	1	0	1.54418	6.5	8	16.499	1.6499	13840512	14542384	28382896	31748123	67870	467	274	6923	40.59	794	12682	95.38	504	428	76	339	597	19006	11212
*Pinguicula vulgaris	PINVUL_P2_47	SRR11487693	2014-07-03	afternoon	0	0	1	0.021558	3.9	19	0.03801	0.003801	32140	33533	65673	81685	249	328	237	2344	45.79	356	65	26.73	0	0	0	0	0	NA	NA
Polemonium caeruleum	POLCAE_I2_50	SRR11487692	2014-07-02	morning	1	1	0	0.915711	5.5	7	14.3885	1.43885	13176528	13498863	26675391	29137759	76985	378	243	6377	42	550	15457	96.17	298	232	66	344	798	17683	9722
Primula auriculata	PRIAUR_I2_59	SRR11487691	2014-07-02	morning	1	1	0	1.01421	6.1	9.8	20.0085	2.00085	19181197	19337754	38518951	32573439	85310	381	239	5731	42.46	567	16505	97.14	332	264	68	338	770	20194	10609
Primula farinosa	PRIFAR_P3_131	SRR11487690	2014-07-01	afternoon	0	0	1	0.176085	6.6	6.2	12.599	1.2599	12132605	12226872	24359477	24887389	45986	541	319	6619	42.14	922	8493	96.52	653	594	59	246	541	16774	11035
Primula grandis	PRIGRA_I3_85	SRR11487689	2014-07-02	morning	1	1	0	1.95768	7	5	10.0839	1.00839	9552454	9675606	19228060	26068158	57078	456	287	5986	41.96	689	11314	96.3	364	297	67	295	781	17297	9654
Ranunculus aconitifolius	RANACO_P1_31	SRR11487686	2014-07-03	afternoon	0	0	1	0.247167	4.9	7.2	14.8517	1.48517	11476702	12055464	23532166	25848081	61412	420	270	6252	41.21	623	12811	94.73	409	384	25	332	699	13651	9767
Ranunculus aconitifolius	RANACO_I1_17	SRR11487688	2014-07-03	afternoon	0	1	0	0.680192	5.2	6.6	13.6328	1.36328	11476702	12055464	23532166	26936835	58327	461	272	6346	41.66	739	10762	94.32	562	515	47	294	584	15396	10367
Ranunculus acris	RANACR_P4_123	SRR11487684	2014-07-03	afternoon	0	0	1	0.46385	5.3	7	14.2808	1.42808	11283926	11783759	23067685	20373000	51509	395	273	6778	41.22	535	11718	94.89	301	277	24	263	876	11156	8325
Ranunculus acris	RANACR_I4_142	SRR11487685	2014-07-03	afternoon	0	1	0	0.146485	5.8	7.8	16.0044	1.60044	13434707	14137445	27572152	28698893	60786	472	273	7522	41.24	779	10965	95.44	584	515	69	302	554	16420	10558
Ranunculus caucasicus	RANCAU_I4_153	SRR11487683	2014-07-02	morning	1	1	0	0.671645	7.6	9.6	19.737	1.9737	17255899	18036962	35292861	38676667	95014	407	238	9301	41.26	640	16865	95.19	407	310	97	368	665	20023	10889
Rumex alpinus	RUMALP_I2_71	SRR11487682	2014-07-03	afternoon	0	1	0	0.95939	7.6	13.4	27.37	2.737	24935612	25574089	50509701	30981271	47239	655	356	9460	44.09	1208	8148	97.76	896	855	41	158	386	17597	11518
Rumex arifolius	RUMARI_P3_94	SRR11487680	2014-07-03	afternoon	0	0	1	0.124407	5.4	8.4	16.9776	1.69776	13939733	14116049	28055782	26212621	52761	496	293	5525	45.23	815	9665	97.23	574	508	66	224	642	16628	10321
Rumex arifolius	RUMARI_I2_73	SRR11487681	2014-07-03	afternoon	0	1	0	1.21495	7.8	7.2	14.7	1.47	13939733	14116049	28055782	27733435	60800	456	276	6039	45.76	721	11427	96.33	388	299	89	294	758	17683	10033
Trollius europaeus	TROEUR_P2_79	SRR11487679	2014-07-03	afternoon	0	0	1	0.817526	4	6.8	13.9719	1.39719	10923273	11277316	22200589	20295938	51904	391	256	6243	42.32	551	10986	93.6	342	303	39	279	819	10736	7942
Veratrum album	VERALB_P3_115	SRR11487678	2014-07-03	afternoon	0	0	1	0.6802	2.2	7.2	14.6408	1.46408	11130343	11768294	22898637	30837457	97854	315	244	5431	44.36	360	26287	91.78	167	151	16	237	1036	9530	6214
Totals					7	21	17	-	-	330	635.861	63.5861	517507002	535914353	1053421355	1094161168	2664743	15831	10045	279212	1652.79	23600	536229	3545.23	14146	12051	2095	10623	28511	615378	352392
Averages					-	-	-	0.653077	5.56757	8.68421	16.7332	1.67332	13.6186	14.103	13.8608	2.87937e+07	70124.8	416.605	264.342	7347.68	43.4945	621.053	14111.3	93.2955	372.263	317.132	55.1316	279.553	750.289	17093.8	9788.67
*Excluded from analyses due to poor quality transcriptome assemblies.

## Sheet: Table S3
TABLE S3: Summary of hits to GO annotations for each unigene within communities and alien/native species provenance categories. Total transcripts = the number of unigenes (scaffolds) that were blasted to Arabidopsis gene annotations (ATH); Total gene hits = number of best hits for each unigene to ATH; Total unique genes = number of distinct gene models; Total unique loci = number of distinct loci…
		Community		Status
	Overall	Invaded	Pristine	Alien	Native (invaded community)	Native (pristine community)
Total transcripts	2664743	1481927	1182816	539692	942235	1182816
Total gene hits	615378	351218	264160	127858	223360	264160
Total unique genes	28063	26010	24960	20886	24272	24960
Total unique loci	19418	18441	17949	15762	17586	17949
Total functional annotations	8895305	5089436	3805869	1875384	3214052	3805869
Total unique functional annotations to genes	27085	25138	24139	20242	23464	24139
Total unique functional annotations to loci	18828	17896	17434	15332	17066	17434

## Sheet: Table S4
TABLE S4: Functional phenotypic trait measurements for each sample: Alien provenance (Alien), if the sample was collected from the invaded or pristine community (Community), if the sample was part of a congeneric pair (Congeneric Pair), if the sample was found in both the invaded and pristine communities (Shared Native), the fraction of significantly differentially expressed genes identified for …
Scientific Name	SampleID	Alien	Community	Congeneric Pair	Shared Native	fract.sigDEGnatives	log2FCnatives	Relative.Abundance.SampledSpecies	DiffRelAbundance.SampledSpecies.i-p	H max	Leaf N	LA	SLA	LDMC	LNC
Alchemilla mollis	Alchemilla_mollis_I4_126	1	invaded	1	0			0.376186	NA	0.311	17	372.973	1.56528	263.829	23.76
Alchemilla xanthochlora	Alchemilla_xanthochlora_I2_42	0	invaded	1	1	0.0428123	0.700054	0.0644998	0.00379744	0.1445	15.7	154.712	1.62741	271.611	24.38
Alchemilla xanthochlora	Alchemilla_xanthochlora_P1_29	0	pristine	0	1	0.0428123	0.700054	0.0607024	0.00379744	0.1445	15.7	154.712	1.62741	271.611	24.38
Bartsia alpina	Bartsia_alpina_P1_30	0	pristine	0	0			0.0908871	NA	0.1135	12	62.561	1.90947	257.022	31.24
Bellidiastrum michelii	Bellidiastrum_michelii_P4_134	0	pristine	0	0			0.121102	NA	0.05	10.8	45.44	2.02097	177.152	21.71
Caltha fistulosa	Caltha_fistulosa_I2_52	1	invaded	1	0			0.0214964	NA	0.551	18.5	1000.66	1.82669	179.802	36.44
Caltha palustris	Caltha_palustris_I1_58	0	invaded	1	1	0.0273334	1.06068	0.0752695	0.0449637	0.1365	5.4	186.745	2.04823	192.058	34.48
Caltha palustris	Caltha_palustris_P2_57	0	pristine	0	1	0.0273334	1.06068	0.0303058	0.0449637	0.1365	5.4	186.745	2.04823	192.058	34.48
Carex capillaris	Carex_capillaris_I1_133	0	invaded	0	1	0	1.59066	1.0748e-05	-0.211918	0.172727	3.63636	18.4164	1.59638	303.943	26.53
Carex capillaris	Carex_capillaris_P1_33	0	pristine	0	1	0	1.59066	0.211929	-0.211918	0.172727	3.63636	18.4164	1.59638	303.943	26.53
Centaurea uniflora	Centaurea_uniflora_I3_113	0	invaded	0	1	0.0309363	0.953371	1.0748e-05	-0.0605403	0.24	20.6667	58.235	1.84136	172.996	23.02
Centaurea uniflora	Centaurea_uniflora_P2_80	0	pristine	0	1	0.0309363	0.953371	0.060551	-0.0605403	0.24	20.6667	58.235	1.84136	172.996	23.02
Dactylis glomerata	Dactylis_glomerata_I3_101	0	invaded	0	0			0.0430035	NA	0.706	4.4	97.142	1.75245	281.549	28.26
Dactylorhiza alpestris	Dactylorhiza_alpestris_P4_124	0	pristine	0	0			6.0551e-05	NA	0.1565	5.3	110.953	2.14566	117.16	27.43
Geranium sylvaticum	Geranium_sylvaticum_I2_62	0	invaded	0	1	0.0636542	0.80527	0.0215716	-0.0087947	0.336	10.8	265.246	1.70382	254.366	25.77
Geranium sylvaticum	Geranium_sylvaticum_P1_8	0	pristine	0	1	0.0636542	0.80527	0.0303663	-0.0087947	0.336	10.8	265.246	1.70382	254.366	25.77
Heracleum mantegazzianum	Heracleum_mantegazzianum_I4_127	1	invaded	1	0			1.0748e-05	NA	0.9	10.25	2992.88	2.08034	195.671	34.75
Heracleum sphondylium	Heracleum_sphondylium_I3_111	0	invaded	1	0			0.0645106	NA	0.691	5	1728.27	1.82534	175.189	33.98
Lotus corniculatus	Lotus_corniculatus_I2_63	0	invaded	0	1	0.0626739	0.916113	1.0748e-05	-0.0606311	0.093	10.8	25.061	2.29635	181.912	34.31
Lotus corniculatus	Lotus_corniculatus_P1_24	0	pristine	0	1	0.0626739	0.916113	0.0606418	-0.0606311	0.093	10.8	25.061	2.29635	181.912	34.31
Meum athamanticum	Meum_athamanticum_I4_140	0	invaded	0	1	0.0226885	1.0996	0.0215286	-0.0996945	0.23809	15	NA	1.322	251.371	23.79
Meum athamanticum	Meum_athamanticum_P1_20	0	pristine	0	1	0.0226885	1.0996	0.121223	-0.0996945	0.23809	15	NA	1.322	251.371	23.79
Polemonium caeruleum	Polemonium_caeruleum_I2_50	1	invaded	0	0			3.2245e-05	NA	0.647	49.2	226.996	1.99195	171.329	27.19
Primula auriculata	Primula_auriculata_I2_59	1	invaded	0	0			0.0752695	NA	0.222	31.7	216.668	1.92067	126.727	23.94
Primula farinosa	Primula_farinosa_P3_131	0	pristine	0	0			9.08e-05	NA	0.15	11.25	234	2.331	174.21	19.19
Primula grandis	Primula_grandis_I3_85	1	invaded	0	0			0.0752373	NA	0.586667	23	1370.05	2.2186	146.743	32.48
Ranunculus aconitifolius	Ranunculus_aconitifolius_I1_17	0	invaded	1	1	0.0471779	0.928516	0.0860607	-0.0048264	0.2765	10.2	232.098	1.83248	196.022	36.72
Ranunculus aconitifolius	Ranunculus_aconitifolius_P1_31	0	pristine	0	1	0.0471779	0.928516	0.0908871	-0.0048264	0.2765	10.2	232.098	1.83248	196.022	36.72
Ranunculus acris	Ranunculus_acris_I4_142	0	invaded	1	1	0	3.20052	1.0748e-05	-1.96e-05	0.1365	4.8	43.515	1.89158	189.943	23.29
Ranunculus acris	Ranunculus_acris_P4_123	0	pristine	0	1	0	3.20052	3.03e-05	-1.96e-05	0.1365	4.8	43.515	1.89158	189.943	23.29
Ranunculus caucasicus	Ranunculus_caucasicus_I4_153	1	invaded	1	0			0.0107482	NA	0.579	7.5	328.044	1.37733	204.512	22.58
Rumex alpinus	Rumex_alpinus_I2_71	0	invaded	1	0			0.0430035	NA	0.655	10.7	1018.32	1.80979	193.483	49.05
Rumex arifolius	Rumex_arifolius_I2_73	0	invaded	1	1	0.06097	0.75759	0.0215286	0.0214983	0.404286	15.0714	138.563	2.11168	130.21	38.01
Rumex arifolius	Rumex_arifolius_P3_94	0	pristine	0	1	0.06097	0.75759	3.03e-05	0.0214983	0.404286	15.0714	138.563	2.11168	130.21	38.01
Trollius europaeus	Trollius_europaeus_P2_79	0	pristine	0	0			0.0908568	NA	0.282	6.3	140.066	2.07703	192.903	31.7
Veratrum album	Veratrum_album_P3_115	0	pristine	0	0			0.0303361	NA	0.438	8.9	837.758	1.7181	186.616	37.31

## Sheet: Table S5
TABLE S5: Functional genomic trait measurements for each sample. Summary of total unigenes hits to GO annotations for each sample.
Scientific Name	SampleID	Alien	Community	cell organization and biogenesis	cell wall	chloroplast	cytoskeleton	cytosol	developmental processes	DNA or RNA binding	DNA or RNA metabolism	electron transport or energy pathways	ER	extracellular	Golgi apparatus	hydrolase activity	kinase activity	mitochondria	nucleic acid binding	nucleotide binding	nucleus	other binding	other biological processes	other cellular components	other cellular processes	other cytoplasmic components	other enzyme activity	other intracellular components	other membranes	other metabolic processes	other molecular functions	plasma membrane	plastid	pollination	protein binding	protein metabolism	receptor binding or activity	response to abiotic or biotic stimulus	response to stress	ribosome	signal transduction	structural molecule activity	transcription factor activity	transcription,DNA-dependent	transferase activity	transport	transporter activity	unknown biological processes	unknown cellular components
Alchemilla mollis	Alchemilla_mollis_I4_126	1	invaded	9942	823	7364	1514	4846	11273	10373	1652	1484	4372	1309	6058	14043	8776	5172	2206	9271	13632	20516	9831	1577	58357	23918	23832	27936	21574	47658	1999	6371	5757	717	44034	15178	421	13830	13301	1401	6076	1331	4005	4920	17800	10984	8381	3290	176
Alchemilla xanthochlora	Alchemilla_xanthochlora_I2_42	0	invaded	7998	682	6762	1085	4239	9624	8612	1359	1484	3743	1167	5129	12419	7937	4702	1748	8175	11027	18356	8686	1262	50796	20763	21482	23702	18932	42180	1741	5335	5232	615	37170	13263	305	12234	11945	1055	5379	1032	3293	4106	15680	9588	7614	2618	125
Alchemilla xanthochlora	Alchemilla_xanthochlora_P1_29	0	pristine	10270	718	7405	1328	4906	12213	11180	2119	1489	4394	1190	5855	15036	10034	5446	2287	10183	14885	22191	10505	1539	62079	24149	25655	28326	22128	50329	2211	6588	5705	764	46518	16332	403	14712	15186	1277	6865	1215	4364	5521	19325	11632	9162	3367	173
Bartsia alpina	Bartsia_alpina_P1_30	0	pristine	5698	354	4127	773	2982	6086	6356	1400	954	2517	607	3008	7877	4549	3762	1299	4928	8356	11252	5075	886	32971	14052	13022	16735	11831	26653	1140	2985	3255	454	22462	8439	151	6799	7233	1151	3162	946	2181	2804	9585	6110	4363	2095	104
Bellidiastrum michelii	Bellidiastrum_michelii_P4_134	0	pristine	1280	47	1697	166	838	1483	1631	337	347	528	157	388	2311	1304	910	376	1470	1949	3425	1442	245	8816	3675	3936	4335	3204	7587	260	820	1315	81	5513	2282	33	2159	2261	350	779	255	498	639	2720	1497	1262	488	26
Caltha fistulosa	Caltha_fistulosa_I2_52	1	invaded	2204	251	3183	243	1317	2249	2104	334	695	1212	437	1241	3891	1627	1772	488	2081	2531	5109	2007	414	14082	6881	6563	7887	5807	12558	442	1174	2564	112	9000	3521	44	3176	3019	567	1089	476	534	797	4400	2320	1873	857	57
Caltha palustris	Caltha_palustris_I1_58	0	invaded	4316	369	4083	517	2196	4644	4300	1073	805	2134	585	2293	7394	4229	3108	1008	4569	5905	10168	3960	733	27007	11380	12353	13270	10543	23255	885	2631	3058	353	16916	7028	82	6035	6398	603	2487	569	1243	1805	9032	4786	4138	1731	125
Caltha palustris	Caltha_palustris_P2_57	0	pristine	4508	373	4194	603	2158	4780	4532	1130	801	2075	627	2347	7288	3929	3296	1035	4348	6374	9974	4007	763	27537	11442	12059	13637	10303	23499	882	2427	3179	319	17375	6959	134	5970	6012	528	2405	566	1395	1922	9118	4804	4003	1860	126
Carex capillaris	Carex_capillaris_I1_133	0	invaded	1362	56	1626	157	908	1528	1581	301	362	695	141	548	2342	1376	991	358	1651	1998	3672	1490	253	9083	4045	4033	4795	3601	7864	260	915	1267	106	5580	2443	31	2209	2369	430	810	304	486	616	2802	1648	1406	489	36
Carex capillaris	Carex_capillaris_P1_33	0	pristine	2326	120	2362	302	1432	2620	2620	595	487	1155	272	1101	3947	2483	1763	607	2608	3603	5930	2408	400	15672	6561	7021	7704	6037	13418	471	1541	1848	197	9703	4209	63	3591	3850	515	1478	397	945	1168	5418	2940	2450	1002	62
Centaurea uniflora	Centaurea_uniflora_I3_113	0	invaded	6521	574	4693	936	3085	7471	7158	1796	991	2501	773	3489	10153	7547	4082	1470	7059	9552	15112	6250	1193	40107	15585	17129	18708	15270	32726	1271	4974	3627	739	28105	10804	242	8950	9796	1130	4333	987	2621	3316	13790	7055	5670	2707	141
Centaurea uniflora	Centaurea_uniflora_P2_80	0	pristine	5948	475	4476	765	2735	6825	6395	1529	905	2333	662	3107	9047	6402	3591	1338	6074	8466	13183	5584	1024	35796	14094	15214	16778	13368	29121	1143	4231	3395	586	25375	9479	303	8140	8539	853	3943	763	2320	2949	12026	6284	5107	2343	138
Dactylis glomerata	Dactylis_glomerata_I3_101	0	invaded	2052	122	2897	176	1465	2501	2178	319	678	1064	336	861	4000	2522	1834	474	2438	2922	6023	2331	359	15461	6826	7399	7628	6254	13789	470	1514	2258	153	10136	4179	75	3893	3778	525	1449	396	769	984	5113	2896	2789	773	44
Dactylorhiza alpestris	Dactylorhiza_alpestris_P4_124	0	pristine	5722	465	4371	741	2546	6286	6151	1678	764	2523	730	2970	9114	5174	3505	1319	5491	7977	11986	4971	936	33526	13189	14209	15913	12513	27702	989	3639	3290	485	21920	8707	179	6554	7190	718	3089	670	1706	2596	10722	6201	5076	2034	86
Geranium sylvaticum	Geranium_sylvaticum_I2_62	0	invaded	6395	435	4210	993	3031	7154	6550	1456	853	2586	725	3284	9119	5625	3675	1311	5975	9050	12992	5863	1004	36707	14713	14889	17675	13370	29731	1249	3947	3106	511	25800	9757	278	7727	8238	1189	3875	1021	2355	3127	11304	6846	5163	2351	127
Geranium sylvaticum	Geranium_sylvaticum_P1_8	0	pristine	4949	280	3776	605	2714	5631	5484	1165	791	2156	486	2553	7197	4391	3213	1138	4722	7530	10686	4886	763	29974	12751	12269	15031	10911	24910	1065	2976	2813	375	21174	8005	178	6520	6959	1097	3058	887	2018	2589	9073	5728	4332	1861	94
Heracleum mantegazzianum	Heracleum_mantegazzianum_I4_127	1	invaded	2711	281	3037	350	1646	2833	2827	642	633	1353	459	1640	4375	2632	1881	617	2721	3608	6345	2763	474	17498	8017	7787	9262	7135	15089	546	1802	2445	215	11548	4712	101	4074	4128	793	1605	594	1007	1209	5605	3072	2595	1017	55
Heracleum sphondylium	Heracleum_sphondylium_I3_111	0	invaded	3578	328	3567	431	1918	3792	3973	910	745	1825	564	2048	5906	3471	2436	809	3623	5054	8380	3578	605	22638	9801	10161	11419	9178	19440	728	2394	2825	297	15025	6072	103	5164	5303	739	2122	563	1441	1723	7514	4081	3518	1428	83
Lotus corniculatus	Lotus_corniculatus_I2_63	0	invaded	4034	345	3538	501	2086	4626	4418	734	700	1728	592	2060	6258	3988	2473	977	3922	5971	9257	4112	747	25174	10252	10888	11950	9464	21557	877	2651	2734	322	17458	6473	162	6199	6274	703	2554	611	1761	2060	8572	4483	3730	1699	97
Lotus corniculatus	Lotus_corniculatus_P1_24	0	pristine	4204	414	3779	492	2152	4632	4364	778	750	1728	667	2257	6631	3958	2629	1026	3971	5863	9462	4056	768	26268	10755	11329	12510	10002	22547	850	2671	2958	338	17472	6640	135	6202	6145	645	2554	594	1666	2016	8717	4736	3958	1714	85
Meum athamanticum	Meum_athamanticum_I4_140	0	invaded	4906	312	4370	577	2474	5413	6108	1321	879	2163	553	2407	7586	4820	3043	1297	4923	7900	11078	4865	873	30669	12528	13392	15037	11439	25709	973	3223	3419	465	21042	8300	172	6937	7282	995	2911	782	2202	2696	9444	5424	4233	2055	126
Meum athamanticum	Meum_athamanticum_P1_20	0	pristine	6222	442	4290	872	2650	6792	6709	1703	914	2367	703	3055	8981	5631	3419	1446	5674	8993	12730	5449	946	35563	13938	15145	16880	12940	29097	1184	3795	3343	538	24371	9407	185	7490	7978	860	3405	788	2364	3130	11456	6338	4814	2445	138
Polemonium caeruleum	Polemonium_caeruleum_I2_50	1	invaded	4570	351	4350	553	2560	4977	5029	938	923	2367	575	2647	7559	3966	3489	1138	4424	6576	10245	4376	838	28874	12652	12683	14823	11051	24913	954	2664	3381	345	19461	7512	119	6206	6248	833	2595	706	1735	2102	9302	5326	4205	1802	112
Primula auriculata	Primula_auriculata_I2_59	1	invaded	5378	446	4651	672	2777	5809	5691	1216	982	2672	717	3111	8761	4613	3801	1286	5095	7625	11611	4898	978	32890	14192	14153	16670	12702	27947	1095	3195	3612	404	22176	8432	190	7066	7067	757	3089	695	1981	2540	10722	6291	4886	2026	124
Primula farinosa	Primula_farinosa_P3_131	0	pristine	4885	380	3338	788	2157	5038	4938	1318	654	1949	561	2344	6830	3718	2769	1003	4114	6567	9260	4047	792	26548	10819	10935	13250	9815	21894	885	2750	2557	395	18055	6769	118	5471	5767	802	2452	708	1572	2151	8327	4728	3598	1965	108
Primula grandis	Primula_grandis_I3_85	1	invaded	4673	485	3975	651	2400	5306	5236	906	788	2284	698	2710	7263	3881	3300	1104	4373	6698	9928	4380	864	28565	12095	12166	14295	10664	24409	887	2612	3100	312	20092	7151	159	6267	6223	694	2686	675	1821	2270	9069	5030	3886	1741	101
Ranunculus aconitifolius	Ranunculus_aconitifolius_I1_17	0	invaded	4188	325	3629	585	1889	4467	4271	1201	722	1652	505	1959	6309	3808	2671	919	4024	5705	8981	3621	740	24874	10175	10670	12628	9529	20688	789	2525	2813	362	15625	6418	101	5550	5698	677	2260	611	1195	1789	8132	4374	3621	1713	97
Ranunculus aconitifolius	Ranunculus_aconitifolius_P1_31	0	pristine	3630	300	3182	506	1728	3800	3714	1036	671	1511	500	1676	5870	3431	2430	783	3521	4977	7887	3158	607	21828	8886	9554	10971	8269	18660	673	2159	2483	319	13808	5870	93	4652	4806	686	1894	575	1115	1560	7273	3652	3085	1542	100
Ranunculus acris	Ranunculus_acris_I4_142	0	invaded	4467	320	3760	609	2008	4613	4501	1308	728	1830	511	2047	6973	4121	2891	926	4424	6207	9736	3714	764	26307	10726	11569	13190	9992	22101	801	2632	2856	384	17023	7151	119	5641	6076	778	2309	656	1226	1902	8740	4554	3804	1834	120
Ranunculus acris	Ranunculus_acris_P4_123	0	pristine	2991	271	2935	396	1498	3174	2944	724	632	1339	432	1484	4979	2999	2138	671	3030	3698	6818	2675	489	18649	7724	8248	9102	7222	15868	587	1917	2305	243	11136	4981	80	4035	4134	596	1657	488	902	1234	6048	3121	2672	1158	72
Ranunculus caucasicus	Ranunculus_caucasicus_I4_153	1	invaded	5326	421	4432	686	2408	5783	5225	1388	815	2337	692	2716	8462	5712	3187	1143	5933	7182	12656	4705	967	32533	12870	14766	15316	12429	27367	1000	3703	3307	551	21196	8807	143	7063	7572	701	3095	655	1536	2302	11596	5703	4908	2039	133
Rumex alpinus	Rumex_alpinus_I2_71	0	invaded	4715	339	3362	716	2143	5179	5347	1414	701	1829	545	2240	6629	4348	2807	1074	4288	7112	9874	4327	807	27732	10739	11143	13335	10169	22471	904	2797	2614	364	19140	6908	165	5952	6350	924	2764	753	2115	2572	8500	4862	3834	2164	146
Rumex arifolius	Rumex_arifolius_I2_73	0	invaded	4578	440	3812	534	2438	5237	4950	853	722	2200	734	2662	7438	4116	3022	1074	4415	6549	10434	4721	829	28532	11834	12665	13523	10910	24215	960	3034	2959	395	19767	7111	211	6541	6677	754	2904	684	2061	2280	9145	5490	4551	1786	102
Rumex arifolius	Rumex_arifolius_P3_94	0	pristine	4244	372	3547	512	2206	4738	4703	946	680	1985	578	2255	6658	3990	2797	1058	4143	6314	9707	4201	781	26508	10839	11539	12728	10075	22514	844	2817	2775	340	18360	6706	245	5690	5985	756	2685	633	1798	2152	8191	4976	3921	1813	110
Trollius europaeus	Trollius_europaeus_P2_79	0	pristine	2696	221	3174	359	1523	2786	2742	578	660	1296	391	1341	4494	2692	2031	578	2773	3638	6561	2510	476	17241	7677	7947	8970	6920	15133	540	1687	2451	212	10324	4551	41	3963	3918	633	1515	520	737	1094	5718	3035	2465	1140	71
Veratrum album	Veratrum_album_P3_115	0	pristine	2257	268	3033	258	1528	2551	2612	398	734	1547	428	1495	4138	2378	1841	555	2634	3151	6070	2641	510	15812	7652	7384	8786	6903	13790	564	1706	2398	194	9376	4430	61	3934	3900	597	1368	452	743	965	5154	2770	2541	891	53
[truncated: 1 more columns]

## Sheet: Table S6
TABLE S6: Summary of distinct unigene hits to GO annotations for each species in the alien-native congeneric pair.
Genus	Aspect	GOslim	Alien	Native
Alchemilla	Biological Process	cell organization and biogenesis	2012	1796
Alchemilla	Biological Process	developmental processes	1901	1784
Alchemilla	Biological Process	DNA or RNA metabolism	397	350
Alchemilla	Biological Process	electron transport or energy pathways	305	295
Alchemilla	Biological Process	other biological processes	1954	1805
Alchemilla	Biological Process	other cellular processes	7506	6924
Alchemilla	Biological Process	other metabolic processes	7067	6520
Alchemilla	Biological Process	pollination	182	171
Alchemilla	Biological Process	protein metabolism	2784	2552
Alchemilla	Biological Process	response to abiotic or biotic stimulus	2055	1906
Alchemilla	Biological Process	response to stress	2187	2061
Alchemilla	Biological Process	signal transduction	1217	1184
Alchemilla	Biological Process	transcription,DNA-dependent	1116	981
Alchemilla	Biological Process	transport	1728	1587
Alchemilla	Biological Process	unknown biological processes	1602	1359
Alchemilla	Cellular Component	cell wall	241	203
Alchemilla	Cellular Component	chloroplast	1470	1393
Alchemilla	Cellular Component	cytoskeleton	274	240
Alchemilla	Cellular Component	cytosol	1168	1102
Alchemilla	Cellular Component	ER	800	723
Alchemilla	Cellular Component	extracellular	420	406
Alchemilla	Cellular Component	Golgi apparatus	743	692
Alchemilla	Cellular Component	mitochondria	885	802
Alchemilla	Cellular Component	nucleus	2859	2561
Alchemilla	Cellular Component	other cellular components	522	451
Alchemilla	Cellular Component	other cytoplasmic components	4424	4092
Alchemilla	Cellular Component	other intracellular components	4592	4188
Alchemilla	Cellular Component	other membranes	3929	3662
Alchemilla	Cellular Component	plasma membrane	1416	1318
Alchemilla	Cellular Component	plastid	1099	1028
Alchemilla	Cellular Component	ribosome	209	179
Alchemilla	Cellular Component	unknown cellular components	89	72
Alchemilla	Molecular Function	DNA or RNA binding	2019	1773
Alchemilla	Molecular Function	hydrolase activity	2235	2053
Alchemilla	Molecular Function	kinase activity	1077	1035
Alchemilla	Molecular Function	nucleic acid binding	613	534
Alchemilla	Molecular Function	nucleotide binding	2182	2044
Alchemilla	Molecular Function	other binding	4481	4185
Alchemilla	Molecular Function	other enzyme activity	3789	3550
Alchemilla	Molecular Function	other molecular functions	452	427
Alchemilla	Molecular Function	protein binding	3275	3001
Alchemilla	Molecular Function	receptor binding or activity	24	23
Alchemilla	Molecular Function	structural molecule activity	295	261
Alchemilla	Molecular Function	transcription factor activity	751	667
Alchemilla	Molecular Function	transferase activity	2606	2440
Alchemilla	Molecular Function	transporter activity	1001	934
Alchemilla	Molecular Function	unknown molecular functions	1444	1199
Caltha	Biological Process	cell organization and biogenesis	896	1458
Caltha	Biological Process	developmental processes	819	1350
Caltha	Biological Process	DNA or RNA metabolism	142	323
Caltha	Biological Process	electron transport or energy pathways	227	252
Caltha	Biological Process	other biological processes	856	1347
Caltha	Biological Process	other cellular processes	3427	5525
Caltha	Biological Process	other metabolic processes	3320	5271
Caltha	Biological Process	pollination	55	135
Caltha	Biological Process	protein metabolism	1238	2039
Caltha	Biological Process	response to abiotic or biotic stimulus	939	1461
Caltha	Biological Process	response to stress	946	1561
Caltha	Biological Process	signal transduction	460	820
Caltha	Biological Process	transcription,DNA-dependent	353	684
Caltha	Biological Process	transport	739	1264
Caltha	Biological Process	unknown biological processes	681	1143
Caltha	Cellular Component	cell wall	126	167
Caltha	Cellular Component	chloroplast	974	1175
Caltha	Cellular Component	cytoskeleton	82	164
Caltha	Cellular Component	cytosol	602	869
Caltha	Cellular Component	ER	385	586
Caltha	Cellular Component	extracellular	247	291
Caltha	Cellular Component	Golgi apparatus	294	524
Caltha	Cellular Component	mitochondria	510	736
Caltha	Cellular Component	nucleus	1034	1968
Caltha	Cellular Component	other cellular components	248	377
Caltha	Cellular Component	other cytoplasmic components	2242	3309
Caltha	Cellular Component	other intracellular components	2261	3442
Caltha	Cellular Component	other membranes	1851	2896
Caltha	Cellular Component	plasma membrane	559	989
Caltha	Cellular Component	plastid	752	852
Caltha	Cellular Component	ribosome	139	150
Caltha	Cellular Component	unknown cellular components	45	70
Caltha	Molecular Function	DNA or RNA binding	784	1376
Caltha	Molecular Function	hydrolase activity	1103	1760
Caltha	Molecular Function	kinase activity	399	753
Caltha	Molecular Function	nucleic acid binding	223	407
Caltha	Molecular Function	nucleotide binding	960	1634
Caltha	Molecular Function	other binding	2080	3306
Caltha	Molecular Function	other enzyme activity	1861	2933
Caltha	Molecular Function	other molecular functions	202	327
Caltha	Molecular Function	protein binding	1368	2282
Caltha	Molecular Function	receptor binding or activity	9	18
Caltha	Molecular Function	structural molecule activity	172	208
Caltha	Molecular Function	transcription factor activity	197	387
Caltha	Molecular Function	transferase activity	1123	1971
Caltha	Molecular Function	transporter activity	442	751
Caltha	Molecular Function	unknown molecular functions	630	999
Heracleum	Biological Process	cell organization and biogenesis	1141	1362
Heracleum	Biological Process	developmental processes	1077	1298
Heracleum	Biological Process	DNA or RNA metabolism	222	290
Heracleum	Biological Process	electron transport or energy pathways	252	258
Heracleum	Biological Process	other biological processes	1178	1341
Heracleum	Biological Process	other cellular processes	4422	5207
Heracleum	Biological Process	other metabolic processes	4214	4979
Heracleum	Biological Process	pollination	97	115
Heracleum	Biological Process	protein metabolism	1656	1944
Heracleum	Biological Process	response to abiotic or biotic stimulus	1232	1389
Heracleum	Biological Process	response to stress	1333	1513
Heracleum	Biological Process	signal transduction	657	784
Heracleum	Biological Process	transcription,DNA-dependent	549	719
Heracleum	Biological Process	transport	993	1198
Heracleum	Biological Process	unknown biological processes	842	1080
Heracleum	Cellular Component	cell wall	147	158
Heracleum	Cellular Component	chloroplast	1114	1180
Heracleum	Cellular Component	cytoskeleton	131	148
Heracleum	Cellular Component	cytosol	737	820
Heracleum	Cellular Component	ER	495	587
Heracleum	Cellular Component	extracellular	275	314
Heracleum	Cellular Component	Golgi apparatus	415	482
Heracleum	Cellular Component	mitochondria	576	694
Heracleum	Cellular Component	nucleus	1502	1923
Heracleum	Cellular Component	other cellular components	305	346
Heracleum	Cellular Component	other cytoplasmic components	2821	3203
Heracleum	Cellular Component	other intracellular components	2859	3318
Heracleum	Cellular Component	other membranes	2385	2808
Heracleum	Cellular Component	plasma membrane	790	925
Heracleum	Cellular Component	plastid	848	889
Heracleum	Cellular Component	ribosome	184	176
Heracleum	Cellular Component	unknown cellular components	50	70
Heracleum	Molecular Function	DNA or RNA binding	1093	1370
Heracleum	Molecular Function	hydrolase activity	1317	1573
Heracleum	Molecular Function	kinase activity	600	673
Heracleum	Molecular Function	nucleic acid binding	305	387
Heracleum	Molecular Function	nucleotide binding	1290	1484
Heracleum	Molecular Function	other binding	2650	3100
Heracleum	Molecular Function	other enzyme activity	2298	2701
Heracleum	Molecular Function	other molecular functions	254	309
Heracleum	Molecular Function	protein binding	1840	2160
Heracleum	Molecular Function	receptor binding or activity	12	15
Heracleum	Molecular Function	structural molecule activity	222	222
Heracleum	Molecular Function	transcription factor activity	350	469
Heracleum	Molecular Function	transferase activity	1482	1727
Heracleum	Molecular Function	transporter activity	594	722
Heracleum	Molecular Function	unknown molecular functions	810	996
Ranunculus_CAUACO	Biological Process	cell organization and biogenesis	1646	1588
Ranunculus_CAUACO	Biological Process	developmental processes	1511	1494
Ranunculus_CAUACO	Biological Process	DNA or RNA metabolism	395	392
Ranunculus_CAUACO	Biological Process	electron transport or energy pathways	257	275
Ranunculus_CAUACO	Biological Process	other biological processes	1553	1439
Ranunculus_CAUACO	Biological Process	other cellular processes	6132	5878
Ranunculus_CAUACO	Biological Process	other metabolic processes	5850	5524
Ranunculus_CAUACO	Biological Process	pollination	162	138
Ranunculus_CAUACO	Biological Process	protein metabolism	2274	2139
Ranunculus_CAUACO	Biological Process	response to abiotic or biotic stimulus	1601	1519
Ranunculus_CAUACO	Biological Process	response to stress	1760	1687
Ranunculus_CAUACO	Biological Process	signal transduction	911	841
Ranunculus_CAUACO	Biological Process	transcription,DNA-dependent	816	740
Ranunculus_CAUACO	Biological Process	transport	1387	1323
Ranunculus_CAUACO	Biological Process	unknown biological processes	1284	1314
Ranunculus_CAUACO	Cellular Component	cell wall	173	158
Ranunculus_CAUACO	Cellular Component	chloroplast	1229	1266
Ranunculus_CAUACO	Cellular Component	cytoskeleton	218	199
Ranunculus_CAUACO	Cellular Component	cytosol	921	903
Ranunculus_CAUACO	Cellular Component	ER	646	614
Ranunculus_CAUACO	Cellular Component	extracellular	344	302
Ranunculus_CAUACO	Cellular Component	Golgi apparatus	568	528
Ranunculus_CAUACO	Cellular Component	mitochondria	813	817
Ranunculus_CAUACO	Cellular Component	nucleus	2267	2164
Ranunculus_CAUACO	Cellular Component	other cellular components	451	412
Ranunculus_CAUACO	Cellular Component	other cytoplasmic components	3578	3498
Ranunculus_CAUACO	Cellular Component	other intracellular components	3849	3766
Ranunculus_CAUACO	Cellular Component	other membranes	3271	3063
Ranunculus_CAUACO	Cellular Component	plasma membrane	1102	992
Ranunculus_CAUACO	Cellular Component	plastid	887	944
Ranunculus_CAUACO	Cellular Component	ribosome	175	189
Ranunculus_CAUACO	Cellular Component	unknown cellular components	83	72
Ranunculus_CAUACO	Molecular Function	DNA or RNA binding	1580	1566
Ranunculus_CAUACO	Molecular Function	hydrolase activity	1939	1770
Ranunculus_CAUACO	Molecular Function	kinase activity	849	736
Ranunculus_CAUACO	Molecular Function	nucleic acid binding	467	454
Ranunculus_CAUACO	Molecular Function	nucleotide binding	1835	1659
Ranunculus_CAUACO	Molecular Function	other binding	3636	3410
Ranunculus_CAUACO	Molecular Function	other enzyme activity	3218	2992
Ranunculus_CAUACO	Molecular Function	other molecular functions	372	353
Ranunculus_CAUACO	Molecular Function	protein binding	2514	2438
Ranunculus_CAUACO	Molecular Function	receptor binding or activity	21	18
Ranunculus_CAUACO	Molecular Function	structural molecule activity	240	247
Ranunculus_CAUACO	Molecular Function	transcription factor activity	473	439
Ranunculus_CAUACO	Molecular Function	transferase activity	2221	1994
Ranunculus_CAUACO	Molecular Function	transporter activity	833	773
Ranunculus_CAUACO	Molecular Function	unknown molecular functions	1153	1201
Ranunculus_CAUACR	Biological Process	cell organization and biogenesis	1646	1643
Ranunculus_CAUACR	Biological Process	developmental processes	1511	1523
Ranunculus_CAUACR	Biological Process	DNA or RNA metabolism	395	411
Ranunculus_CAUACR	Biological Process	electron transport or energy pathways	257	270
Ranunculus_CAUACR	Biological Process	other biological processes	1553	1484
Ranunculus_CAUACR	Biological Process	other cellular processes	6132	5939
Ranunculus_CAUACR	Biological Process	other metabolic processes	5850	5628
Ranunculus_CAUACR	Biological Process	pollination	162	143
Ranunculus_CAUACR	Biological Process	protein metabolism	2274	2176
Ranunculus_CAUACR	Biological Process	response to abiotic or biotic stimulus	1601	1523
Ranunculus_CAUACR	Biological Process	response to stress	1760	1685
Ranunculus_CAUACR	Biological Process	signal transduction	911	828
Ranunculus_CAUACR	Biological Process	transcription,DNA-dependent	816	757
Ranunculus_CAUACR	Biological Process	transport	1387	1336
Ranunculus_CAUACR	Biological Process	unknown biological processes	1284	1332
Ranunculus_CAUACR	Cellular Component	cell wall	173	151
Ranunculus_CAUACR	Cellular Component	chloroplast	1229	1257
Ranunculus_CAUACR	Cellular Component	cytoskeleton	218	208
Ranunculus_CAUACR	Cellular Component	cytosol	921	907
Ranunculus_CAUACR	Cellular Component	ER	646	619
Ranunculus_CAUACR	Cellular Component	extracellular	344	289
Ranunculus_CAUACR	Cellular Component	Golgi apparatus	568	537
Ranunculus_CAUACR	Cellular Component	mitochondria	813	839
Ranunculus_CAUACR	Cellular Component	nucleus	2267	2259
Ranunculus_CAUACR	Cellular Component	other cellular components	451	434
Ranunculus_CAUACR	Cellular Component	other cytoplasmic components	3578	3547
Ranunculus_CAUACR	Cellular Component	other intracellular components	3849	3858
Ranunculus_CAUACR	Cellular Component	other membranes	3271	3096
Ranunculus_CAUACR	Cellular Component	plasma membrane	1102	1002
Ranunculus_CAUACR	Cellular Component	plastid	887	932
Ranunculus_CAUACR	Cellular Component	ribosome	175	189
Ranunculus_CAUACR	Cellular Component	unknown cellular components	83	78
Ranunculus_CAUACR	Molecular Function	DNA or RNA binding	1580	1580
Ranunculus_CAUACR	Molecular Function	hydrolase activity	1939	1828
Ranunculus_CAUACR	Molecular Function	kinase activity	849	759
Ranunculus_CAUACR	Molecular Function	nucleic acid binding	467	448
Ranunculus_CAUACR	Molecular Function	nucleotide binding	1835	1721
Ranunculus_CAUACR	Molecular Function	other binding	3636	3457
Ranunculus_CAUACR	Molecular Function	other enzyme activity	3218	3053
Ranunculus_CAUACR	Molecular Function	other molecular functions	372	349
Ranunculus_CAUACR	Molecular Function	protein binding	2514	2470
Ranunculus_CAUACR	Molecular Function	receptor binding or activity	21	17
Ranunculus_CAUACR	Molecular Function	structural molecule activity	240	251
Ranunculus_CAUACR	Molecular Function	transcription factor activity	473	436
Ranunculus_CAUACR	Molecular Function	transferase activity	2221	2040
Ranunculus_CAUACR	Molecular Function	transporter activity	833	785
Ranunculus_CAUACR	Molecular Function	unknown molecular functions	1153	1235

## Sheet: TableS7
TABLE S7: Reference transcriptome assembly statistics for DE of native species sampled in both communities.
Scientific Name	# raw reads invaded	# raw reads pristine	total # raw reads	# single R1 (invaded)	# single R2 (invaded)	# paired (invaded)	# single R1 (pristine)	# single R2 (pristine)	# paired (pristine)	scaffold_Size_includeN	n_scaffold	mean_scaffold_length	median_scaffold_length	max_scaffold_length	GC_%	N50_scaffold	L50_scaffold	%_overall_alignment_rate_rawReads	Complete BUSCOs (C)	Complete and single-copy BUSCOs (S)	Complete and duplicated BUSCOs (D)	Fragmented BUSCOs (F)	Missing BUSCOs (M)
Alchemilla xanthochlora	12850887	17810467	30661354	178304	591376	10858411	237977	799935	16001270	79600816	263387	302	187	7582	44.63	431	49180	95.12	388	288	100	416	636
Caltha palustris	30494085	23298973	53793058	417512	2308283	18515594	376941	1655802	18029222	55674492	185197	300	202	6795	42.04	386	38678	94.72	336	250	86	402	702
Carex capillaris	12549744	12358538	24908282	267895	468550	9692556	244707	437074	10486388	22778402	69354	328	234	5431	42.86	407	16515	94.01	208	188	20	299	933
Centaurea uniflora	28353239	20142384	48495623	550381	1694950	22853222	367781	1016664	17021779	66721863	174559	382	219	7686	41.92	606	29067	96.11	472	375	97	411	557
Geranium sylvaticum	18207126	16441785	34648911	187677	537044	16857289	164914	398805	15350486	42354758	87291	485	255	10171	45.68	880	13461	97.37	758	678	80	248	434
Lotus corniculatus	22566790	14930478	37497268	293427	854599	20393671	209216	581474	13460439	35635776	104291	341	183	7893	43.37	586	15460	93.73	479	417	62	362	599
Meum athamanticum	16499003	15272804	31771807	224071	925943	13616441	181958	661291	13508224	50513356	111276	453	233	7135	40.21	853	16724	96.17	693	593	100	298	449
Ranunculus aconitifolius	13632849	14851670	28484519	236810	815572	11239892	364159	1088072	11949928	39427732	96563	408	241	7011	41.21	638	17339	95.25	582	503	79	344	514
Ranunculus acris	16004368	14280768	30285136	195069	897807	13239638	352239	852072	10931687	48775562	116979	416	268	5508	41.22	593	23666	95.17	565	430	135	342	533
Rumex arifolius	14700023	16977594	31677617	141506	317822	13798227	171798	466375	15886345	36941357	90652	407	222	5660	45.43	693	14596	96.97	538	447	91	285	617
